# Supplementary material for: Novel compound heterozygous PIEZO1 variants in dehydrated hereditary stomatocytosis initially suspected as myelodysplastic syndromes: a case report
Source: Front Oncol. 2025 May 21;15:1574518. doi: 10.3389/fonc.2025.1574518 (PMC12133789; doi:10.3389/fonc.2025.1574518)
Supplement: Supplementary file 1 [file Table1.xlsx]

## Sheet: Sheet1
Supplementary Table S1 Gene List of the Targeted NGS Panel for Myeloid Neoplasms
Gene Name
ABL1
CALR
EGR1
FGFR3
KMT2D
NCOR1
PPM1D
SOCS1
ACTB
CBFB
EP300
FLT3
KRAS
NCOR2
PRDM1
SOS1
ALK
CBL
EPCAM
FOXP1
KSR2
NCSTN
PRPF40B
SRP72
ANKRD26
CBLB
EPHA7
GATA1
LAMB4
NF1
PRPF8
SRSF2
APC
CCND3
EPOR
GATA2
LRP1B
NFE2
PRPS1
STAG2
ARID1A
CDKN1B
ERBB3
GATA3
LRRK2
NFKB2
PTEN
STAT3
ARID1B
CDKN2A
ERG
GFI1
LUC7L2
NIPBL
PTPN11
STAT5B
ARID2
CDKN2B
ESCO2
GFI1B
MAF
NOTCH1
PTPN2
SUZ12
ASXL1
CEBPA
ETNK1
GNAS
MAFB
NOTCH2
PTPRD
SYK
ASXL2
CHD2
ETS1
GNB1
MAP3K1
NPM1
PTPRT
TBL1XR1
ASXL3
CHEK2
ETV6
GSKIP
MAP3K7
NRAS
RAD21
TCF3
ATG2B
CIITA
EWSR1
HDAC4
MAPK1
NSD1
RARA
TET1
ATM
CMYA5
EZH1
HRAS
MBD4
NSD2
RB1
TET2
ATRX
COL1A1
EZH2
HUWE1
MDM2
NT5C2
RELN
TET3
BAP1
CPS1
FAF1
IDH1
MDM4
NTRK3
RET
TNFAIP3
BCL10
CREBBP
FANCA
IDH2
MECOM
NUP214
ROBO1
TOP1
BCL11B
CRLF2
FANCB
IKZF1
MED12
NUP98
ROBO2
TP53
BCL2
CSF3R
FANCC
IKZF2
MEF2B
PASK
ROS1
TP63
BCL3
CSMD1
FANCD2
IKZF3
MEF2C
PAX5
RUNX1
TPMT
BCL7A
CTCF
FANCE
IL6ST
MET
PBX1
SAMD9
TRIM63
BCOR
CUX1
FANCF
IL7R
MGA
PC
SAMD9L
TUSC3
BCORL1
CUX2
FANCG
INPP5D
MLH1
PDGFRA
SETBP1
U2AF1
BCR
CXCR4
FANCI
JAK1
MLLT1
PDGFRB
SETD1B
U2AF2
BLM
DDX41
FANCL
JAK2
MLLT10
PDS5B
SETD2
USH2A
BRAF
DHX15
FANCM
JAK3
MPL
PHF6
SF1
VHL
BRCA1
DICER1
FAS
JARID2
MSH2
PIGA
SF3A1
WAS
BRCA2
DNMT3A
FAT4
KDM5C
MSH3
PIK3CA
SF3B1
WT1
BRCC3
DOT1L
FBN2
KDM6A
MSH6
PIK3R1
SH2B3
ZBTB7A
BRD4
DTX1
FBXO11
KIT
MTOR
PML
SLX4
ZMYM3
BTG1
EBF1
FBXW7
KMT2A
MYC
PMS2
SMC1A
ZNF687
CAD
EED
FGFR1
KMT2C
MYD88
POT1
SMC3
ZRSR2
